# Supplementary material for: Body Height of MPS I and II Patients after Hematopoietic Stem Cell Transplantation: The Impact of Dermatan Sulphate
Source: Diagnostics (Basel). 2024 Sep 4;14(17):1956. doi: 10.3390/diagnostics14171956 (PMC11394317; doi:10.3390/diagnostics14171956)
Supplement: Supplementary file 1 [file diagnostics-14-01956-s001.zip]

Archive with 1 entries (1 files):
- diagnostics-3115989-supplementary.pdf
